# Supplementary material for: The Effect of Diabetes Mellitus on Central Corneal Thickness Values: A Systematic Review and Meta-Analysis
Source: Int J Mol Sci. 2025 Sep 6;26(17):8695. doi: 10.3390/ijms26178695 (PMC12429604; doi:10.3390/ijms26178695)
Supplement: Supplementary file 1 [file ijms-26-08695-s001.zip]

Archive with 1 entries (1 files):
- ijms-3792924-supplementary.pdf
